# Supplementary material for: Public Risk-Taking and Rewards During the COVID-19 Pandemic - A Case Study of Remdesivir in the Context of Global Health Equity
Source: Int J Health Policy Manag. 2020 Sep 6;11(5):567–78. doi: 10.34172/ijhpm.2020.166 (PMC9309932; doi:10.34172/ijhpm.2020.166)
Supplement: Supplementary file 2 — Author Affiliations and Grants for Identified Pre-pandemic Articles on Remdesivir. [file ijhpm-11-567-s002.xlsx]

## Sheet: Author Affiliation
Name Study	Year	Full Author List	DOI/URL	First Author	First Author Affiliation	First Author Affiliation PFRI, Gilead or other?	Final Author	Final Author Affiliation	Final Author Affiliation PFRI, Gilead or other?	Total Number of Authors	Total Number of Affiliations	Authors affiliation Gilead count	Authors affiliation PFRI count	Specification authors affiliation PFRI	Authors affiliation other private count	Specification other private	Percentage affiliations PFRI	Countries PFRI affiliation	Public funding information if available
﻿Synthesis and antiviral activity of a series of 10-substituted 4-aza-7,9-dideazaadenosine C-nucleosides	2012	Cho, A., Saunders, O. L., Butler, T., Zhang, L., Xu, J., Vela, J. E., Feng, J. Y., Ray, A. S., & Kim, C. U.	https://doi.org/10.1016/j.bmcl.2012.02.105	Cho, A.	Gilead	Gilead	Kim, Choung U.	Gilead	Gilead	9	9	9	0	NA	0	NA	0	US	No disclosures made
﻿Late Ebola virus relapse causing meningoencephalitis: a case report	2016	Jacobs, ﻿Michael; Alison Rodger, David J Bell, Sanjay Bhagani, Ian Cropley, Ana Filipe, Robert J Giff ord, Susan Hopkins, Joseph Hughes, Farrah Jabeen, Ingolfur Johannessen, Drosos Karageorgopoulos, Angie Lackenby, Rebecca Lester, Rebecca S N Liu, Alisdair MacConnachie, Tabitha Mahungu, Daniel Martin, Neal Marshall, Stephen Mepham, Richard Orton, Massimo Palmarini, Monika Patel, Colin Perry, S Er…	doi:10.1016/S0140-6736(16)30386-5	Jacobs, Michael	﻿Royal Free London NHS Foundation Trust	PFRI	Thomson, ﻿Emma C	﻿Royal Free London NHS Foundation Trust	PFRI	36	37	0	37	Department of Infection, Royal Free London NHS Foundation Trust, London, UK; Research Department of Infection and Population Health, University College London, London, UK; Division of Surgery, University College London, London, UK; Department of Radiology, Royal Free London NHS Foundation Trust, London, UK; Department of Neurology, Royal Free London NHS Foundation Trust, London, UK; Department of…	0	NA	1	UK	"﻿The work was funded by the Royal Free London NHS Foundation Trust, without external grants.(…) Sequencing and bioinformatics analyses were funded by the Medical Research Council. ECT is funded by the Wellcome Trust (grant number 102789/Z/13/Z)."
Therapeutic efficacy of the small molecule GS-5734 against Ebola virus in rhesus monkeys	2016	﻿Warren, Travis K.; Jordan, Robert; Lo, Michael K.; Ray, Adrian S.; Mackman, Richard L. Soloveva, Veronica; Siegel, Dustin; Perron, Michel; Bannister, Roy; Hui, Hon C.; Larson, Nate; Strickley, Robert; Wells, Jay; Stuthman, Kelly S.; Van Tongeren, Sean A.; Garza, Nicole L. Donnelly, Ginger; Shurtleff, Amy C.; Retterer, Cary J.; Gharaibeh, Dima; Zamani, Rouzbeh; Kenny, Tara; Eaton, Brett P.; Grime…	doi:10.1038/nature17180	Warren, Travis K.	﻿United States Army Medical Research Institute of Infectious Diseases & United States Army Medical Research Institute of Infectious Diseases, Therapeutic Development Center	PFRI	Bavari, Sina	﻿United States Army Medical Research Institute of Infectious Diseases & United States Army Medical Research Institute of Infectious Diseases, Therapeutic Development Center	PFRI	62	67	29	38	﻿United States Army Medical Research Institute of Infectious Diseases; United States Army Medical Research Institute of Infectious Diseases, Therapeutic Development Center; Centers for Disease Control and Prevention; Boston University School of Medicine, Boston	0	NA	0.567164	US	﻿Studies at USAMRIID were in part supported by The Joint Science and Technology Office for Chemical and Biological Defense (JSTO-CBD) of the Defense Threat Reduction Agency (DTRA) under plan #CB10218. Work in the Fearns laboratory was supported by NIH R01AI113321 (R01AI113321 is a NIAID grant to Rachel Fearns with Boston University for a total of $1,659,997)
﻿Broad-spectrum antiviral GS-5734 inhibits both epidemic and zoonotic coronaviruses	2017	﻿Sheahan, Timothy P; Sims, Amy C; Graham, Rachel L; Menachery, Vineet D; Lisa, E; Case, James B; Leist, Sarah R; Pyrc, Krzysztof; Feng, Joy Y; Trantcheva, Iva; Bannister, Roy; Park, Yeojin; Babusis, Darius; Clarke, Michael O; Mackman, Richard L; Spahn, Jamie E; Palmiotti, Christopher A; Siegel, Dustin; Ray, Adrian S; Cihlar, Tomas; Jordan, Robert; Denison, Mark R; Baric, Ralph S	﻿doi:10.1126/scitranslmed.aal3653.	Sheahan, Timothy P	University of North Carolina at Chapel Hill	PFRI	Baric, ﻿Ralph S.	University of North Carolina at Chapel Hill	PFRI	23	23	13	10	University of North Carolina at Chapel Hill; Vanderbilt University Medical Center; Jagiellonian University	0	NA	0.434783	US & Poland	﻿Antiviral Drug Discovery and Development Center (5U19AI109680), grants from the National Institutes of Health (AI108197, AI109761) and Cystic Fibrosis and Pulmonary Research and Treatment Center (BOUCHE15RO and NIH P30DK065988).
﻿GS-5734 and its parent nucleoside analog inhibit Filo, Pneumo-, and Paramyxoviruses	2017	﻿Lo, Michael K.; Jordan, Robert; Arvey, Aaron; Sudhamsu, Jawahar; Shrivastava-Ranjan, Punya; Hotard, Anne L.; Flint, Mike; McMullan, Laura K.; Siegel, Dustin; Clarke, Michael O.; Mackman, Richard L.; Hui, Hon C.; Perron, Michel; Ray, Adrian S.; Cihlar, Tomas; Nichol, Stuart T.; Spiropoulou, Christina F.	doi:10.1038/srep43395	Lo, Michael K	﻿Centers for Disease Control and Prevention	PFRI	Spiropoulou, ﻿Christina F.	﻿Centers for Disease Control and Prevention	PFRI	17	17	10	7	﻿Centers for Disease Control and Prevention	0	NA	0.411765	US	This work was funded by CDC core funding.﻿Anne L. Hotard is supported by an American Society for Microbiology Postdoctoral Fellowship.
﻿First Newborn Baby to Receive Experimental Therapies Survives Ebola Virus Disease	2017	﻿Dörnemann, Jenny; Burzio, Chiara; Ronsse, Axelle; Sprecher, Armand; De Clerck, Hilde; Van Herp, Michel; Kolié, Marie-Claire; Yosifiva, Vesselina; Caluwaerts, Severine; McElroy, Anita K.; Antierens, Annick	doi:10.1093/infdis/jiw493	﻿Dörnemann, Jenny	﻿﻿Médecins Sans Frontières	PFRI	Antierens, Annick	﻿﻿Médecins Sans Frontières	PFRI	11	13	0	13	﻿﻿Médecins Sans Frontières Belgium and Guinea; Institute of Tropical Medicine Antwerp; Centres for Disease Control and Prevention; Emory University	0	NA	1	Belgium, US, Guinea	No funding disclosures made
Discovery and Synthesis of a Phosphoramidate Prodrug of a Pyrrolo[2,1-f][triazin-4-amino] Adenine C-Nucleoside (GS-5734) for the Treatment of Ebola and Emerging Viruses	2017	﻿Siegel, Dustin; Hui, Hon C.; Doerffler, Edward; Clarke, Michael O.; Chun, Kwon; Zhang, Lijun; Neville, Sean; Carra, Ernest; Lew, Willard; Ross, Bruce; Wang, Queenie; Wolfe, Lydia; Jordan, Robert; Soloveva, Veronica; Knox, John; Perry, Jason; Perron, Michel; Stray, Kirsten M.; Barauskas, Ona; Feng, Joy Y.; Xu, Yili Lee, Gary; Rheingold, Arnold L.; Ray, Adrian S.; Bannister, Roy; Strickley, Robert…	doi:10.1021/acs.jmedchem.6b01594	﻿Siegel, Dustin	Gilead	Gilead	Mackman, Richard L.	Gilead	Gilead	33	33	28	5	﻿United States Army Medical Research Institute of Infectious Diseases (USAMRIID); ﻿University of California; ﻿Centers for Disease Control and Prevention	0	NA	0.151515	US	﻿These studies were in part supported by The Joint Science and Technology Office for Chemical and Biological Defense (JSTO-CBD) of the Defense Threat Reduction Agency (DTRA) under Plan No. CB10218. CDC core funding supported the work done by M.K.L. at CDC. In the article it is mentioned that: "The partnership with government organizations, including CDC and USAMRIID, that generated the screening …
﻿Coronavirus Susceptibility to the Antiviral Remdesivir (GS- 5734) Is Mediated by the Viral Polymerase and the Proofreading Exoribonuclease	2018	﻿Agostini, Maria L.; Andres, Erica L.; Sims, Amy C. Graham, Rachel L.; Sheahan, Timothy P.; Lu, Xiaotao Smith, Everett Clinton; Case, James Brett Feng, Joy Y.; Jordan, Robert; Ray, Adrian S.; Cihlar, Tomas; Siegel, Dustin; Mackman, Richard L.; Clarke, Michael O.; Baric, Ralph S.; Denison, Mark R.	doi:10.1128/mBio.00221-18	Agostini, Maria L.	﻿Vanderbilt University Medical Center	PFRI	Denison, Mark R.	﻿Vanderbilt University Medical Center	PFRI	17	19	7	12	﻿Vanderbilt University Medical Center; University of North Carolina at Chapel Hill; ﻿ University of the South,	0	NA	0.631579	US	﻿This work was supported by the Antiviral Drug Discovery and Development Center 5U19AI109680, National Institutes of Health grants R01AI108197 and 5T32AI089554 (M.L.A.), and the UNC Cystic Fibrosis and Pulmonary Diseases Research and Treatment Center (BOUCHE15RO and NIH P30DK065988).
﻿Initiation, extension, and termination of RNA synthesis by a paramyxovirus polymerase	2018	﻿Jordan, Paul C.; Liu, Cheng; Raynaud, Pauline; Lo, Michael K.; Spiropoulou, Christina F.; Symons, Julian A.; Beigelman, Leo; Deval, Jerome	doi:10.1371/journal.ppat.1006889	Jordan, Paul C.	Allos BioPharma	Other Private	Deval, Jerome	AllosBiopharma	Other Private	8	8	0	2	﻿Centers for Disease Control and Prevention	6	﻿Alios BioPharma, Inc. a Janssen Pharmaceutical Company of Johnson & Johnson	0.25	US	﻿Centers for Disease Control core funding supported MKL and CFS [two co-authors from the CDC]
Remdesivir (GS-5734) protects African green monkeys from Nipah virus challenge	2018	﻿Lo, Michael K; Feldmann, Friederike; Gary, Joy M Jordan, Robert; Bannister, Roy; Cronin, Jacqueline Patel, Nishi R; Klena, John D; Nichol, Stuart T; Cihlar, Tomas; Zaki, R; Feldmann, Heinz; Spiropoulou, Christina F; Wit, Emmie De	doi:10.1126/scitranslmed.aau9242	Lo, Michael K	﻿Centers for Disease Control and Prevention	PFRI	Wit, Emmie De	﻿National Institute of Allergy and Infectious Diseases,	PFRI	14	14	3	11	﻿Centers for Disease Control and Prevention; ﻿ National Institute of Allergy and Infectious Diseases,	0	NA	0.785714	US	﻿This work is supported by the Intramural Research Program of NIAID, NIH (to F.F., J.C., H.F., and E.d.W.) and by core funding at CDC (to M.K.L., J.M.G., N.R.P., J.D.K., S.T.N., S.R.Z., and C.F.S.).
﻿ A Randomized, Controlled Trial of Ebola Virus Disease Therapeutics	2019	﻿Mulangu, Sabue; Dodd, Lori E.; Davey, Richard T. Mbaya, Olivier Tshiani; Proschan, Michael; Mukadi, Daniel; Manzo, Mariano Lusakibanza; Nzolo, Didier Oloma, Antoine Tshomba; Ibanda, Augustin Ali, Rosine; Coulibaly, Sinaré; Levine, Adam C.; Grais, Rebecca; Diaz, Janet; Clifford Lane, H.; Muyembe-Tamfum, ﻿Jean-Jacques; Sivahera, Billy; Camara, Modet; Kojan, Richard; Walker, Robert; Dighero-Kemp, B…	doi:10.1056/NEJMoa1910993	Mulangu, Sabue	﻿Institut National de Recherche Biomédicale, Democratic Republic of Congo	PFRI	Nordwall, Jacqueline	University of Minnesota	PFRI	51	51	1	38	Institut National de Recherche Biomédicale; ﻿ International Medical Corps; ﻿Médecins sans Frontières; the World Health Organisation; the Alliance for International Medical Action; the Biomedical Advanced Research and Development Authority; National Institute of Allergy and Infectious Diseases; University of Minnesota	12	Batelle; Leidos; Mapp Biopharmaceutical; Regeneron; Ridgeback Biotherapeutics; The Mitchell Group	0.745098	US, DRC, Senegal, France, all countries affiliated with World Health Organisation	﻿Supported primarily by the National Institute of Allergy and Infectious Diseases (NIAID), National Institutes of Health (NIH). In-kind support and cosponsorship were provided by the national government of the Democratic Republic of Congo (DRC) and the African Coalition for Epidemic Research, Response, and Training. Logistic support was provided by the World Health Organization (WHO). Some fundin…
﻿Mechanism of Inhibition of Ebola Virus RNA-Dependent RNA Polymerase by Remdesivir	2019	﻿Tchesnokov, Egor P.; Feng, Joy Y.; Porter, Danielle P.; Götte, Matthias	doi:10.3390/v11040326	Tchesnokov, Egor P.	University of Alberta	PFRI	Götte, Matthias	University of Alberta	PFRI	4	6	2	4	University of Alberta & the Li Ka Shing Institute of Virology at University of Alberta	0	NA	0.666667	Canada	﻿This research was funded by grants from the Canadian Institutes of Health Research (CIHR, grant number 159507)
Characterization of Ebola virus from an ongoing outbreak in Ituri and North Kivu, DR Congo to guide to response activities	2019	﻿McMullan, Laura K.; Flint, Mike; Chakrabarti, Ayan; Guerrero, Lisa; Lo, Michael K.; Porter, Danielle; Nichol, Stuart T.; Spiropoulou, Christina F.; Albarino, Cesar	doi:10.1016/S1473-3099(19)30291-9	McMullan, Laura K.	﻿Centers for Disease Control and Prevention	PFRI	Albarino, Cesar	﻿Centers for Disease Control and Prevention	PFRI	9	9	1	8	﻿Centers for Disease Control and Prevention	0	NA	0.888889	US	﻿US Centers for Disease Control and Prevention.
﻿Broad spectrum antiviral remdesivir inhibits human endemic and zoonotic deltacoronaviruses with a highly divergent RNA dependent RNA polymerase	2019	﻿Brown, Ariane J; Won, John J; Graham, Rachel L Dinnon, Kenneth H; Sims, Amy C; Feng, Joy Y; Cihlar, Tomas; Denison, Mark R; Baric, Ralph S; Sheahan, Timothy P	doi:10.1016/j.antiviral.2019.104541	Brown, Ariane J	﻿University of North Carolina at Chapel Hill	PFRI	Sheahan, Timothy P	University of North Carolina at Chapel Hill	PFRI	10	10	2	8	University of North Carolina at Chapel Hill; Vanderbilt University Medical Center;	0	NA	0.8	US	﻿We would like to acknowledge the following funding sources, Antiviral Drug Discovery and Development Center (5U19AI109680) and a partnership grant from the National Institutes of Health (NIH), United States (5R01AI132178). KD was supported by a fellowship from the NIH National Institute of Allergy and Infectious Diseases virology training grant (T32 AI007419).
																	0.641013
																	0.269261

## Sheet: Funding
Grant or project name	Amount (if available)	PFRIs involved	Relevant publication(s)	Direct citation from article
Core Funding	Unknown	CDC	Siegel et al. 2017;Lo et al. 2017; Jordan et al. 2018; McMullan 2019	Siegel et al. 2017: "CDC core funding supported the work done by M.K.L. at CDC."Lo et al. 2017: "This work was funded by CDC core funding."; Jordan et al. 2018: "Centers for Disease Control core funding supported MKL and CFS [two co-authors from the CDC]"; Lo et al. 2018: "This work is supported by (…) core funding at CDC (to M.K.L., J.M.G., N.R.P., J.D.K., S.T.N., S.R.Z., and C.F.S.)" McMullan e…
Core Funding	Unknown	USMRAIID	Siegel et al. 2017	"﻿These studies were in part supported by The Joint Science and Technology Office for Chemical and Biological Defense (JSTO-CBD) of the Defense Threat Reduction Agency (DTRA) under Plan No. CB10218." In the article it is mentioned that: "The partnership with government organizations, including CDC and USAMRIID, that generated the screening data and conducted the rhesus efficacy studies was critic…
CB10218	Unknown	JSTO-CBD DTRA	Warren et al. 2016	"Studies at USAMRIID were in part supported by The Joint Science and Technology Office for Chemical and Biological Defense (JSTO-CBD) of the Defense Threat Reduction Agency (DTRA) under plan #CB10218."
R01AI113321	$1,659,997	NIH, Boston University	Warren et al. 2016	"Work in the Fearns laboratory was supported by NIH R01AI113321"
Core Funding	Unknown	﻿Royal Free London NHS Foundation Trust	Jacobs et al. 2016	""﻿The work was funded by the Royal Free London NHS Foundation Trust, without external grants."
Core Funding	Unknown	Medical Research Council UK	Jacobs et al. 2016	"Sequencing and bioinformatics analyses were funded by the Medical Research Council."
102789/Z/13/Z	Unknown	Wellcome Trust, MRC–University of Glasgow Centre for Virus Research	Jacobs et al. 2016	"E[mma] C. T[hompson] [the final author of the paper] is funded by the Wellcome Trust (grant number 102789/Z/13/Z)."
R01 AI132178	$3,788,580	NIH, UNC-Chapel Hill	Brown et al. 2019	"﻿We would like to acknowledge the following funding sources (...) and a partnership grant from the National Institutes of Health (NIH), United States (5R01AI132178).
R01 AI108197	$4,235,454	NIH, Vanderbilt University	Sheahan et al. 2017; Agostini et al. 2018	Sheahan et al. 2017: "grants from the National Institutes of Health AI108197"; Agostini et al. 2018: ﻿"This work was supported by the National Institutes of Health grants R01AI108197"
U19 AI109761	$32,615,934	NIH, Columbia University	Sheahan et al. 2017	Sheahan et al. 2017"grants from the National Institutes of Health (...) AI109761"
P30 DK065988	Unknown	NIH, UNC- Chapel Hill	Sheahan et al. 2017; Agostini et al. 2018	Sheahan et al. 2017: "Cystic Fibrosis and Pulmonary Research and Treatment Center(…) and NIH P30DK065988)." Agostini et al. 2018: "UNC Cystic Fibrosis and Pulmonary Diseases Research and Treatment Center (…) NIH P30DK065988."
BOUCHE15RO	Unknown	UNC-Chapel Hill Cystic Fibrosis and Pulmonary Research Treatment Center	Sheahan et al. 2017; Agostini et al. 2018	Sheahan et al 2017: "Cystic Fibrosis and Pulmonary Research and Treatment Center BOUCHE15RO"; Agostini et al. 2018: "the UNC Cystic Fibrosis and Pulmonary Diseases Research and Treatment Center BOUCHE15RO"
U19 AI109680	$34,907,030	NIH, University of Alabama, UNC-Chapel Hill, and Vanderbilt University Medical Centre	Sheahan et al. 2017; Agostini et al. 2018; Brown et al. 2019;	Sheahan et al. 2017: "Antiviral Drug Discovery and Development Center (5U19AI109680)" ; Agostini et al. 2018: "﻿This work was supported by the Antiviral Drug Discovery and Development Center 5U19AI109680"; Brown et al 2019: "﻿We would like to acknowledge the following funding sources, Antiviral Drug Discovery and Development Center (5U19AI109680)"
5T32AI089554	$726,584	NIH, Vanderbilt University	Agostini et al. 2018	"This work was supported by (…) National Institutes of Health grants (…) 5T32AI089554 (M.L.A.)"
T32 AI007419	Unknown	NIH, UNC-Chapel Hill	Brown et al. 2019	"KD was supported by a fellowship from the NIH National Institute of Allergy and Infectious Diseases virology training grant (T32 AI007419)."
Postdoctoral fellowship	Unknown	American Society for Microbiology Postdoctoral Fellowship, CDC	Lo et al. 2017	"Anne L. Hotard is supported by an American Society for Microbiology Postdoctoral Fellowship."
Intramural Research Program	Unknown	NIAID, NIH	Lo et al. 2018	"This work is supported by the Intramural Research Program of NIAID, NIH (to F.F., J.C., H.F., and E.d.W.)"
Clinical Trial Funding	Unknown	NIAID, NIH	Mulangu et al. 2019	"Supported primarily by the National Institute of Allergy and Infectious Diseases (NIAID), National Institutes of Health (NIH)."
HHSN261200800001E	Unknown	National Cancer Institute	Mulangu et al. 2019	" Some funding for NIAID was provided by the National Cancer Institute through a contract (HHSN261200800001E) with Leidos Biomedical Research and subcontracts to the Mitchell Group."
CIHR159507	Unknown	Canadian Institutes of Health Research	﻿Tchesnokov et al. 2019	"﻿This research was funded by grants from the Canadian Institutes of Health Research (CIHR, grant number 159507)"
