# Supplementary material for: Public Risk-Taking and Rewards During the COVID-19 Pandemic - A Case Study of Remdesivir in the Context of Global Health Equity
Source: Int J Health Policy Manag. 2020 Sep 6;11(5):567–78. doi: 10.34172/ijhpm.2020.166 (PMC9309932; doi:10.34172/ijhpm.2020.166)
Supplement: Supplementary file 3 — Clinical Trials on remdesivir Registered on ClinicalTrials.gov. [file ijhpm-11-567-s003.xlsx]

## Sheet: Blad1
Clinicaltrials.gov identifier	Name Trial	Phase trial	Trial Status	Main Sponsor	Sponsored by University/Hostpital/ other Publicly Funded Research Institution (henceforth PFRI), Gilead, or other private actor?	What type of PFRI?	Country that PFRI is based	Link
NCT04257656	A Trial of Remdesivir in Adults With Severe COVID-19	Phase 3	Terminated (The epidemic of COVID-19 has been controlled well in China, no eligible patients can be enrolled at present.)	Capital Medical University	PFRI	University	China	https://clinicaltrials.gov/ct2/show/NCT04257656?term=remdesivir&draw=2&rank=1
NCT04385719	Drug-drug Interactions Between Remdesivir and Commonly Used Antiretroviral Therapy (RemTLAR)	Phase 2	Not yet recruiting	Makerere University	PFRI	University	Uganda	https://clinicaltrials.gov/ct2/show/NCT04385719?term=remdesivir&draw=2&rank=2
NCT04252664	A Trial of Remdesivir in Adults With Mild and Moderate COVID-19	Phase 3	Suspended (The epidemic of COVID-19 has been controlled well at present, no eligible patients can be recruitted.)	Capital Medical University	PFRI	University	China	https://clinicaltrials.gov/ct2/show/NCT04252664?term=remdesivir&draw=2&rank=3
NCT04431453	Study to Evaluate the Safety, Tolerability, Pharmacokinetics, and Efficacy of Remdesivir (GS-5734™) in Participants From Birth to < 18 Years of Age With Coronavirus Disease 2019 (COVID-19) (CARAVAN)	Phase 2 & 3	Not yet recruiting	Gilead Sciences	Gilead Sciences	NA	NA	https://clinicaltrials.gov/ct2/show/NCT04431453?term=remdesivir&draw=2&rank=4
NCT04302766	Expanded Access Remdesivir (RDV; GS-5734™)	Not specified	Available	U.S. Army Medical Research and Development Command	PFRI	Government agency	US	https://clinicaltrials.gov/ct2/show/study/NCT04302766?term=remdesivir&draw=2&rank=5
NCT04292899	Study to Evaluate the Safety and Antiviral Activity of Remdesivir (GS-5734™) in Participants With Severe Coronavirus Disease (COVID-19)	Phase 3	Active, not recruiting	Gilead Sciences	Gilead Sciences	NA	NA	https://clinicaltrials.gov/ct2/show/NCT04292899?term=remdesivir&draw=2&rank=6
NCT04365725	Multicenter, Retrospective Study of the Effects of Remdesivir in the Treatment of Severe Covid-19 Infections (REMDECO-19)	Not specified	Recruiting	Assistance Publique - Hôpitaux de Paris	PFRI	Hospital	France	https://clinicaltrials.gov/ct2/show/NCT04365725?term=remdesivir&draw=2&rank=7
NCT04292730	Study to Evaluate the Safety and Antiviral Activity of Remdesivir (GS-5734™) in Participants With Moderate Coronavirus Disease (COVID-19) Compared to Standard of Care Treatment	Phase 3	Active, not recruiting	Gilead Sciences	Gilead Sciences	NA	NA	https://clinicaltrials.gov/ct2/show/NCT04292730?term=remdesivir&draw=2&rank=8
NCT04323761	Expanded Access Treatment Protocol: Remdesivir (RDV; GS-5734) for the Treatment of SARS-CoV2 (CoV) Infection (COVID-19)	Not specified	Available	Gilead Sciences	Gilead Sciences	NA	NA	https://clinicaltrials.gov/ct2/show/NCT04323761?term=remdesivir&draw=2&rank=9
NCT04410354	Study of Merimepodib in Combination With Remdesivir in Adult Patients With Advanced COVID-19	Phase 2	Recruiting	ViralClear Pharmaceuticals, Inc.	Other private actor	NA	NA	https://clinicaltrials.gov/ct2/show/NCT04410354?term=remdesivir&draw=2&rank=10
NCT04409262	A Study to Evaluate the Efficacy and Safety of Remdesivir Plus Tocilizumab Compared With Remdesivir Plus Placebo in Hospitalized Participants With Severe COVID-19 Pneumonia (REMDACTA)	Phase 3	Recruiting	Hoffmann-La Roche	Other private actor	NA	NA	https://clinicaltrials.gov/ct2/show/NCT04409262?term=remdesivir&draw=2&rank=11
NCT02818582	GS-5734 to Assess the Antiviral Activity, Longer-Term Clearance of Ebola Virus, and Safety in Male Ebola Survivors With Evidence of Ebola Virus Persistence in Semen	Phase 2	Completed	National Institute of Allergy and Infectious Diseases (NIAID)	PFRI	Government agency	US	https://clinicaltrials.gov/ct2/show/NCT02818582?term=remdesivir&draw=2&rank=12
NCT04401579	Adaptive COVID-19 Treatment Trial 2 (ACTT-2)	Phase 3	Recruiting	National Institute of Allergy and Infectious Diseases (NIAID)	PFRI	Government agency	US	https://clinicaltrials.gov/ct2/show/NCT04401579?term=remdesivir&draw=2&rank=13
NCT04330690	Treatments for COVID-19: Canadian Arm of the SOLIDARITY Trial (CATCO)	Phase 2	Recruiting	Sunnybrook Health Sciences Centre	PFRI	Hospital	Canada	https://clinicaltrials.gov/ct2/show/NCT04330690?term=remdesivir&draw=2&rank=14
NCT04280705	Adaptive COVID-19 Treatment Trial (ACTT)	Phase 3	Completed	National Institute of Allergy and Infectious Diseases (NIAID)	PFRI	Government agency	US	https://clinicaltrials.gov/ct2/show/NCT04280705?term=remdesivir&draw=2&rank=15
NCT04321616	The Efficacy of Different Anti-viral Drugs in COVID 19 Infected Patients	Phase 2&3	Recruiting	Oslo University Hospital	PFRI	Hospital	Norway	https://clinicaltrials.gov/ct2/show/NCT04321616?term=remdesivir&draw=2&rank=16
NCT03719586	Investigational Therapeutics for the Treatment of People With Ebola Virus Disease	Phase 2 & 3	Recruiting	National Institute of Allergy and Infectious Diseases (NIAID)	PFRI	Government agency	US	https://clinicaltrials.gov/ct2/show/NCT03719586?term=remdesivir&draw=2&rank=17
NCT04315948	Trial of Treatments for COVID-19 in Hospitalized Adults (DisCoVeRy)	Phase 3	Recruiting	Institut National de la Santé Et de la Recherche Médicale, France	PFRI	Government agency	France	https://clinicaltrials.gov/ct2/show/NCT04315948?term=remdesivir&draw=2&rank=18
NCT04314817	Adverse Events Related to Treatments Used Against Coronavirus Disease 2019 (CovidTox)	Safety study	Recruiting	Groupe Hospitalier Pitie-Salpetriere	PFRI	Hospital	France	https://clinicaltrials.gov/ct2/show/NCT04314817?term=remdesivir&draw=2&rank=19
NCT04365764	Effect of Treatments in Patients Hospitalized for Severe COVID-19 Pneumonia: a Multicenter Cohort Study	Not specified	Recruiting	Groupe Hospitalier Pitie-Salpetriere	PFRI	Hospital	France	https://clinicaltrials.gov/ct2/show/NCT04365764?term=remdesivir&draw=2&rank=20
NCT04356417	Long-term Use of Drugs That Could Prevent the Risk of Serious COVID-19 Infections or Make it Worse (TRAPSAH)	Safety study	Not yet recruiting	Assistance Publique - Hôpitaux de Paris	PFRI	Hospital	France	https://clinicaltrials.gov/ct2/show/NCT04356417?term=remdesivir&draw=2&rank=27
NCT04349410	The Fleming [FMTVDM] Directed CoVid-19 Treatment Protocol (FMTVDM)	Phase 2&3	Enrolling by invitation	The Camelot Foundation	PFRI	Charity	US	https://clinicaltrials.gov/ct2/show/NCT04349410?term=remdesivir&draw=2&rank=35
NCT04278404	Pharmacokinetics, Pharmacodynamics, and Safety Profile of Understudied Drugs Administered to Children Per Standard of Care (POPS) (POPS or POP02)	Safety study	Recruiting	Duke University	PFRI	University	US	https://clinicaltrials.gov/ct2/show/NCT04278404?term=remdesivir&draw=2&rank=37
NCT04351503	A Systems Approach to Predict the Outcome of SARS-CoV-2 in the Population of a City; COVID-19	Safety Study	Recruiting	University Hospital, Basel, Switzerland	PFRI	Hospital	Switserland	https://clinicaltrials.gov/ct2/show/NCT04351503?term=remdesivir&draw=2&rank=38
